# Supplementary material for: Ancient genomes reveal complex patterns of population movement, interaction, and replacement in sub-Saharan Africa
Source: Sci Adv. 2020 Jun 12;6(24):eaaz0183. doi: 10.1126/sciadv.aaz0183 (PMC7292641; doi:10.1126/sciadv.aaz0183)
Supplement: aaz0183_Tables_S1_to_S10.xlsx [file aaz0183_Tables_S1_to_S10.xlsx]

## Sheet: Table S1
Table S1. Assessment of DNA libraries on the newly reported individuals.
Indivdiual ID	Libraray ID	Archaeological ID	Bone element	Shotgun Endogenous DNA in %	Shotgun Damage 1st Base 5’	Sex	xCONTAM(ANGSD)	mtCONTAM - Schmutzi
NYA002	NYA002.A0101	DA-NYA-0317-005	Petrous	0.18	0.151515	F	-	0.01(0-0.02)
NYA003	NYA003.A0101	DA-NYA-0317-006	Petrous	0.058	0.153153	M	na	na
LUK001	LUK001.A0101	DA-GvJm202-0317-016	Petrous	0.946	0.169961	M	0.003±0.005	0.02(0.01-0.03)
LUK002	LUK002.A0101	DA-GvJm202-0317-017	Petrous	0.145	0.188742	M	na	0.04(0.01-0.07)
LUK003	LUK003.A0101	DA-GvJm202-0317-018f	Petrous	2.643	0.18777	F	-	0.01(0-0.02)
HYR002	HYR002.A0101	DA-GrJj25-0317-014	Petrous	1.403	0.199435	M	0.006±0.005	0.02(0.01-0.03)
MOL001	MOL001.A0101	DA-MOL-0317-001f	Petrous	1.72	0.102511	M	0.003±0.002	0.01(0-0.02)
MOL003	MOL003.A0101	DA-MOL-0317-020a	Petrous	0.289	0.172324	F	-	0.01(0-0.02)
MUN001	MUN001.A0101	Muns-A-95 1162	Petrous	2.747	0.118	F	-	0.01(0-0.02)
MTN001	MTN001.A0101	unknown	Petrous	0.069	0.126437	F	-	0.01(0-0.02)
KPL001	KPL001.A0101	KPL 2018 B1	Petrous	19.062	0.2139	M	0.002±0.003	0.01(0-0.02)
KPL002	KPL002.A0101	KPL 2018 B2	Tooth	2.763	0.1146	F	-	0.01(0-0.02)
KPL002	KPL002.C0101	KPL 2018 B2	long bone unspecified	1.734	0.0726	F	-	0.02(0.01-0.03)
KPL003	KPL003.A0101	"Other Ind."	Tooth	0.248	0.1099	F	-	0(0-0.01)
KIN002	KIN002.A0101	DA-KIN1116-031	Petrous	0.282	0.143348	M	0.002±0.004	0.01(0-0.02)
KIN003	KIN003.A0101	DA-KIN1116-032	Petrous	0.037	0.0963303	M	na	0.01(0-0.02)
KIN004	KIN004.A0101	DA-KIN1116-038	Petrous	0.548	0.163464	M	0.011±0.006	0.01(0-0.02)
NGO001	NGO001.A0101	DA-NGO1216-004	Petrous	0.413	0.183831	M	-0.001±0.001	0.02(0.01-0.03)
NQO002	NQO002.A0101	Burial 3	Tooth	0.067	0.162281	F	-	0.02(0.01-0.03)
TAU001	TAU001.A0101	Burial 1	Tooth	0.043	0.18931	F	-	0.01(0-0.02)
TAU001	TAU001.B0101	Burial 1	Tooth	0.033	0.14433	M	na	0.01(0-0.02)
XAR001	XAR001.A0101	Burial 1	Tooth	8.554	0.0707387	M	0.005±0.002	0.01(0-0.02)
XAR002	XAR002.A0101	Burial 2	Tooth	2.194	0.102222	M	0.003±0.003	0(0-0.01)
XAR002	XAR002.B0101	Burial 2	Tooth	0.395	0.099966	M	0.006±0.006	0(0-0.01)

## Sheet: Table S2
Table S2. Overall samples we have screened in this study.
We report the site name and the country information for every individual we have been screened. The exact coordinate information of some archeological sites are difficult to trace which are left as empty in the table.
Site ID in Abbreviation	Site Name	Country	Screened samples	Samples successful for DNA Capture	Individuals sufficient for populaiton genetic analyses	Latitude	Longtitude
NYA	Nyanrindi Rockshelter	Kenya	3	2	2	0.3261	34.2711
LUK	Lukenya Hill, GvJm 202	Kenya	3	3	2	-1.46506	37.0667
HYR	Hyrax Hill, GrJj25	Kenya	2	1	1	-0.27549	36.103
MOL	Molo Cave, GoJi3	Kenya	3	2	2	-0.33733	36.0685
KPL	Kakapel	Kenya	3	3	3	0.673467	34.3584
MUN	Munsa	Uganda	1	1	1	0.825	31.3
KIN	Kindoki	Democratic Republic of the Congo	4	3	3	-5.08583	15.1287
NGO	Ngongo mbata	Democratic Republic of the Congo	1	1	1	-5.806	15.1239
MTN	Matangai Turu Northwest	Democratic Republic of the Congo	1	1	1	2.2324	28.4409
NQO	Nqoma	Botswana	2	1	1	-17.9415	24.7093
TAU	Taukome	Botswana	1	1	1	-24.6551	25.868
XAR	Xaro	Botswana	2	2	2	-18.4151	21.8878
NJO	Njoro River Cave, GrJh 4	Kenya	7	2	0	0.646389	36.054167
BAH	Baharini	Kenya	1	0	0	2.42	40.74
HIN	Hindmarsh's Farm	Tanzania	2	0	0	-3.5	37.42
JAR	Jarigole Pillar Site, GbJj 1	Kenya	1	0	0	3.65944	36.2489
KAB	Kabokorit cairn, GbJd 4A	Kenya	1	0	0	-	-
KAN	Kanam East Shell Mound, GrJc8	Kenya	1	0	0	-0.333333	34.5
LOK	Lothagam Lokwam	Kenya	7	0	0	2.92	36.06
PIC	Pickford's Site, GvJn25	Kenya	1	0	0	2.03	36.47
DLW	Diallowali	Senegal	1	0	0	-	-
WLD	Walaldé	Senegal	5	0	0	-16.5072	14.2047
KDR	Kadruka	Sudan	4	0	0	19.3833	30.4833
Total			57	23	20
Note: The final total number of individuals anlalysed in this study is 20 because two samples from Lukenya Hill (LUK001, LUK002) turn out to be genetically the same individual and merged into one individual for the follow-up analyses

## Sheet: Table S3
Table S3. Detailed ancestral proportion estimates for ancient African groups/individuals from qpAdm
We highlight the admixtued models reported in figure 3 in red text, and especailly highlight the newly reported individuals/genetic groups in bold.
Target	Nr.Sources	p-value	Source1	Source2	Source3	C1	C2	C3	SE1	SE2	SE3
Kenya_Kakapel_3900BP	2	0.178	Ethiopia_4500BP	Mbuti	-	0.823	0.177	0	0.06	0.06	0
Kenya_Nyarindi_3500BP	2	0.002	Ethiopia_4500BP	South_Africa_2000BP	-	0.928	0.072	0	0.04	0.04	0
Tanzania_Pemba_1400BP	2	0.118	Ethiopia_4500BP	South_Africa_2000BP	-	0.964	0.036	0	0.048	0.048	0
Tanzania_Zanzibar_1300BP	2	0.004	Ethiopia_4500BP	South_Africa_2000BP	-	0.805	0.195	0	0.017	0.017	0
Kenya_400BP	2	0.842	Ethiopia_4500BP	Levant_ChL	-	0.892	0.108	0	0.029	0.029	0
Tanzania_Pemba_1400BP	2	0.66306	Kenya_Nyarindi_3500BP	South_Africa_2000BP	-	1.021	-0.021	0	0.03	0.03	0
Tanzania_Zanzibar_1300BP	2	0.378112	Kenya_Nyarindi_3500BP	South_Africa_2000BP	-	0.937	0.063	0	0.02	0.02	0
Kenya_400BP	2	0.560042	Kenya_Nyarindi_3500BP	Levant_ChL	-	0.969	0.031	0	0.02	0.02	0
Kenya_Kakapel_3900BP	1	2.66e-09	Ethiopia_4500BP	-	-
Kenya_Nyarindi_3500BP	1	0.000809325	Ethiopia_4500BP	-	-
Tanzania_Pemba_1400BP	1	0.138968	Ethiopia_4500BP	-	-
Tanzania_Zanzibar_1300BP	1	5.63e-23	Ethiopia_4500BP	-	-
Kenya_400BP	1	0.103068	Ethiopia_4500BP	-	-
Kenya_LSA	1	0.016	Ethiopia_4500BP	-	-
Tanzania_PN_Forager	1	0.142	Ethiopia_4500BP	-	-
Kenya_LukenyaHill_3500BP	2	0.018	Ethiopia_4500BP	Levant_ChL	-	0.631	0.369	0	0.017	0.017	0
Tanzania_Luxmanda_3100BP	2	0.371	Ethiopia_4500BP	Levant_ChL	-	0.629	0.371	0	0.015	0.015	0
Kenya_HyraxHill_2300BP	2	0.013	Ethiopia_4500BP	Levant_ChL	-	0.594	0.406	0	0.016	0.016	0
Kenya_MoloCave_1500BP	2	0.26	Ethiopia_4500BP	Levant_ChL	-	0.72	0.28	0	0.014	0.014	0
Kenya_LukenyaHill_3500BP	3	0.372	Ethiopia_4500BP	Levant_ChL	Dinka	0.386	0.378	0.235	0.098	0.016	0.094
Tanzania_Luxmanda_3100BP	3	0.359	Ethiopia_4500BP	Levant_ChL	Dinka	0.504	0.377	0.12	0.088	0.014	0.082
Kenya_HyraxHill_2300BP	3	0.708	Ethiopia_4500BP	Levant_ChL	Dinka	0.235	0.431	0.334	0.112	0.016	0.106
Kenya_MoloCave_1500BP	3	0.195	Ethiopia_4500BP	Levant_ChL	Dinka	0.672	0.287	0.041	0.087	0.015	0.082
Kenya_Early_Pastoral_N	3	0.409	Ethiopia_4500BP	Levant_ChL	Dinka	0.43	0.468	0.102	0.075	0.013	0.071
Kenya_Pastoral_Neolithic_Elmenteitan	3	0.054	Ethiopia_4500BP	Levant_ChL	Dinka	0.318	0.411	0.271	0.047	0.008	0.044
Kenya_Pastoral_Neolithic	3	0.03	Ethiopia_4500BP	Levant_ChL	Dinka	0.292	0.399	0.309	0.038	0.006	0.036
Tanzania_PN	3	0.157	Ethiopia_4500BP	Levant_ChL	Dinka	0.262	0.42	0.318	0.043	0.008	0.041
Kenya_Pastoral_IA	3	0.096	Ethiopia_4500BP	Levant_ChL	Dinka	0.162	0.237	0.602	0.054	0.01	0.052
Kenya_Kakapel_900BP	2	0.228	-	Levant_ChL	Dinka	0	0.116	0.884	0	0.032	0.032
Kenya_Kakapel_300BP	1	0.241	-	-	Dinka	0	0	1	0	0	0
Botswana_Xaro: XAR002	2	0.882	BantuSA_Ovambo	South_Africa_1200BP	-	0.576	0.424	0	0.027	0.027	0
Botswana_Xaro: XAR001	2	0.644	BantuSA_Ovambo	South_Africa_1200BP	-	0.661	0.339	0	0.025	0.025	0
Botswana_Nqoma_900BP	2	0.986	BantuSA_Ovambo	South_Africa_1200BP	-	0.636	0.364	0	0.141	0.141	0
Botswana_Taukome_1100BP	2	0.503	BantuSA_Ovambo	South_Africa_2000BP	-	0.879	0.121	0	0.038	0.038	0
South_Africa_400BP	2	0.374	BantuSA_Ovambo	South_Africa_2000BP	-	0.904	0.096	0	0.01	0.01	0
Tanzania_Pemba_600BP_published	1	0.149	BantuSA_Ovambo	-	-	1	0	0	0	0	0
Uganda_Munsa_500BP	1	0.0503223	BantuSA_Ovambo	-	-	1	0	0	0	0	0
Congo_Kindoki_220BP	1	0.103	BantuSA_Ovambo	-	-	1	0	0	0	0	0
Congo_NgongoMbata_220BP	1	0.512	BantuSA_Ovambo	-	-	1	0	0	0	0	0
Congo_Kindoki_150BP	2	0.581	BantuSA_Ovambo	Levant_ChL	-	0.808	0.192	0	0.059	0.059	0
Congo_MatangaiTuru_750BP	2	0.015	Tanzania_Luxmanda_3100BP	Mbuti	-	0.69	0.31	0	0.091	0.091	0

## Sheet: Table S4
Table S4. Detailed ancestral proportion estimates for two Iron Age Kakapel individuals by qpAdm
For 2-way admixture modelling, we tested multiple combinations between Dinka/BantuSA_Ovambo and 12 chosen groups which includes 3 ancient Levantine groups: Israel_Natufian, Jordan_PPNB, Levant_ChL, 1 ancient north African group: Morocco_Iberomaurusian, 3 ancient eastern Pastoralist: Tanzania_Luxmanda_3100BP, Kenya_Pastoral_IA, Kenya_IA_Deloraine 2 Nilotic-speaking groups: Datog and Masai and 3 Cu…
Target	Nr.Sources	Source1	Source2	p-value	C1	C2	SE1	SE2
Kenya_Kakapel_300BP	1	Dinka	-	0.241305	-	-	-	-
Kenya_Kakapel_300BP	1	Luo	-	0.0251711	-	-	-	-
Kenya_Kakapel_300BP	1	Luhya	-	0.0575317	-	-	-	-
Kenya_Kakapel_300BP	2	Dinka	Kenya_IA_Deloraine	0.513	0.609	0.391	0.272	0.272
Kenya_Kakapel_300BP	2	Dinka	Kenya_Pastoral_IA	0.193	0.989	0.011	0.054	0.054
Kenya_Kakapel_300BP	2	BantuSA_Ovambo	Kenya_IA_Deloraine	0.203	0.111	0.889	0.19	0.19
Kenya_Kakapel_300BP	2	BantuSA_Ovambo	Kenya_Pastoral_IA	0.045	0.716	0.284	0.042	0.042
Kenya_Kakapel_300BP	2	BantuSA_Ovambo	Levant_ChL	0.0727829	0.93	0.07	0.013	0.013
Kenya_Kakapel_300BP	2	BantuSA_Ovambo	Jordan_PPNB	0.0619455	0.92	0.08	0.015	0.015
Kenya_Kakapel_300BP	2	BantuSA_Ovambo	Israel_Natufian	0.0774684	0.915	0.085	0.016	0.016
Kenya_Kakapel_300BP	2	BantuSA_Ovambo	Morocco_Iberomaurusian	0.144829	0.883	0.117	0.021	0.021
Kenya_Kakapel_300BP	2	BantuSA_Ovambo	Afar_WGA	0.13035	0.871	0.129	0.023	0.023
Kenya_Kakapel_300BP	2	BantuSA_Ovambo	Oromo	0.107776	0.84	0.16	0.029	0.029
Kenya_Kakapel_300BP	2	BantuSA_Ovambo	Somali	0.146925	0.839	0.161	0.029	0.029
Kenya_Kakapel_300BP	2	BantuSA_Ovambo	Tanzania_Luxmanda_3100BP	0.182401	0.839	0.161	0.029	0.029
Kenya_Kakapel_300BP	2	BantuSA_Ovambo	Datog	0.149264	0.79	0.21	0.037	0.037
Kenya_Kakapel_300BP	2	BantuSA_Ovambo	Masai	0.233974	0.728	0.272	0.045	0.045
Kenya_Kakapel_900BP	1	Dinka	-	0.00589674	-	-	-	-
Kenya_Kakapel_900BP	1	Luo	-	6.45557e-07	-	-	-	-
Kenya_Kakapel_900BP	1	Kikuyu	-	0.00834702	-	-	-	-
Kenya_Kakapel_900BP	2	Dinka	Kenya_IA_Deloraine	0.212	-1047.43	1048.43	230.592	230.592
Kenya_Kakapel_900BP	2	Dinka	Kenya_Pastoral_IA	0.236	0.497	0.503	0.17	0.17
Kenya_Kakapel_900BP	2	Dinka	Levant_ChL	0.228107	0.884	0.116	0.032	0.032
Kenya_Kakapel_900BP	2	Dinka	Jordan_PPNB	0.105332	0.854	0.146	0.047	0.047
Kenya_Kakapel_900BP	2	Dinka	Morocco_Iberomaurusian	0.113403	0.835	0.165	0.053	0.053
Kenya_Kakapel_900BP	2	Dinka	Israel_Natufian	0.266303	0.819	0.181	0.049	0.049
Kenya_Kakapel_900BP	2	Dinka	Afar_WGA	0.140767	0.794	0.206	0.064	0.064
Kenya_Kakapel_900BP	2	Dinka	Somali	0.138	0.73	0.27	0.084	0.084
Kenya_Kakapel_900BP	2	Dinka	Oromo	0.134935	0.729	0.271	0.083	0.083
Kenya_Kakapel_900BP	2	Dinka	Tanzania_Luxmanda_3100BP	0.110087	0.703	0.297	0.116	0.116
Kenya_Kakapel_900BP	2	Dinka	Datog	0.168522	0.601	0.399	0.124	0.124
Kenya_Kakapel_900BP	2	Dinka	Masai	0.0857664	0.52	0.48	0.171	0.171
Kenya_Kakapel_900BP	2	Dinka	Somali	0.138	0.73	0.27	0.084	0.084

## Sheet: Table S5
Table S5. qpWave/qpAdm tests for ancient individuals/groups from the DR Congo and Uganda
We highligh the admixture models reported in the main text in bold
Target	Nr.Sources	Source 1	Source 2	Source 3	p-value	C1	C2	C3	SE1	SE2	SE3
Uganda_Munsa_500BP	1	Tanzania_Pemba_600BP			0.84805
Uganda_Munsa_500BP	1	BantuSA_Ovambo			0.0503223
Uganda_Munsa_500BP	1	Mende			0.00332807
Congo_Kindoki_230BP	1	Tanzania_Pemba_600BP			0.364
Congo_Kindoki_230BP	1	BantuSA_Ovambo			0.103
Congo_Kindoki_230BP	1	Mende			0.016
Congo_NgongoMbata_220BP	1	Tanzania_Pemba_600BP			0.637
Congo_NgongoMbata_220BP	1	BantuSA_Ovambo			0.512
Congo_NgongoMbata_220BP	1	Mende			0.061
Congo_Kindoki_NgongoMbata	1	Tanzania_Pemba_600BP			0.251938
Congo_Kindoki_NgongoMbata	1	BantuSA_Ovambo			0.0351021
Congo_Kindoki_NgongoMbata	1	Mende			3.01e-05
Congo_MatangaiTuru_750BP	1	Kenya_HyraxHill_2300BP			0.300164
Congo_MatangaiTuru_750BP	1	Kenya_LukenyaHill_3500BP			0.0285513
Congo_MatangaiTuru_750BP	1	Kenya_MoloCave_1500BP			0.0839095
Congo_MatangaiTuru_750BP	1	Tanzania_Luxmanda_3100BP			3.33e-05
Congo_MatangaiTuru_750BP	1	Ethiopia_4500BP.SG			0.0271113
Congo_MatangaiTuru_750BP	1	Kenya_Pastoral_IA			0.0001582
Congo_MatangaiTuru_750BP	1	Kenya_Kakapel_900BP			0.049
Congo_MatangaiTuru_750BP	2	Ethiopia_4500BP.SG	Dinka		0.225	1.682	-0.682		0.495	0.495
Congo_MatangaiTuru_750BP	2	Ethiopia_4500BP.SG	Levant_ChL		0.347	0.825	0.175		0.05	0.05
Congo_MatangaiTuru_750BP	2	Kenya_HyraxHill_2300BP	Mbuti		0.393	0.851	0.149		0.102	0.102
Congo_MatangaiTuru_750BP	2	Kenya_MoloCave_1500BP	Mbuti		0.203	0.848	0.152		0.105	0.105
Congo_MatangaiTuru_750BP	2	Kenya_LukenyaHill_3500BP	Mbuti		0.173	0.756	0.244		0.085	0.085
Congo_MatangaiTuru_750BP	2	Tanzania_Luxmanda_3100BP	Mbuti		0.015	0.69	0.31		0.091	0.091
Congo_MatangaiTuru_750BP	2	Kenya_Pastoral_IA	Mbuti		0.002	0.814	0.186		0.112	0.112
Congo_MatangaiTuru_750BP	2	Kenya_Kakapel_900BP	Mbuti		0.088	1.086	-0.086		0.063	0.063
Congo_MatangaiTuru_750BP	2	Kenya_HyraxHill_2300BP	Ethiopia_4500BP.SG		0.46	0.697	0.303		0.247	0.247
Congo_MatangaiTuru_750BP	2	Kenya_MoloCave_1500BP	Ethiopia_4500BP.SG		0.129	0.618	0.382		0.413	0.413
Congo_MatangaiTuru_750BP	2	Kenya_LukenyaHill_3500BP	Ethiopia_4500BP.SG		0.148	0.535	0.465		0.251	0.251
Congo_MatangaiTuru_750BP	2	Tanzania_Luxmanda_3100BP	Ethiopia_4500BP.SG		0.07	0.314	0.686		0.184	0.184
Congo_MatangaiTuru_750BP	2	Kenya_Pastoral_IA	Ethiopia_4500BP.SG		0.019	0.098	0.902		0.566	0.566
Congo_MatangaiTuru_750BP	2	Kenya_Kakapel_900BP	Ethiopia_4500BP.SG		0.16	1.261	-0.261		0.289	0.289
Congo_MatangaiTuru_750BP	2	Kenya_HyraxHill_2300BP	Dinka		0.188814	0.962	0.038		0.15	0.15
Congo_MatangaiTuru_750BP	2	Kenya_MoloCave_1500BP	Dinka		0.0939115	0.964	0.036		0.19	0.19
Congo_MatangaiTuru_750BP	2	Kenya_LukenyaHill_3500BP	Dinka		0.296304	0.771	0.229		0.106	0.106
Congo_MatangaiTuru_750BP	2	Tanzania_Luxmanda_3100BP	Dinka		0.000145962	0.654	0.346		0.16	0.16
Congo_MatangaiTuru_750BP	2	Kenya_Kakapel_900BP	Dinka		0.074	1.07	-0.07		0.088	0.088
Congo_MatangaiTuru_750BP	2	Kenya_Pastoral_IA	Dinka		0.071	1.492	-0.492		0.364	0.364
Congo_MatangaiTuru_750BP	2	Kenya_HyraxHill_2300BP	BantuSA_Ovambo		0.24596	1.01	-0.01		0.136	0.136
Congo_MatangaiTuru_750BP	2	Kenya_MoloCave_1500BP	BantuSA_Ovambo		0.0602671	1.009	-0.009		0.177	0.177
Congo_MatangaiTuru_750BP	2	Kenya_LukenyaHill_3500BP	BantuSA_Ovambo		0.0350284	0.86	0.14		0.123	0.123
Congo_MatangaiTuru_750BP	2	Tanzania_Luxmanda_3100BP	BantuSA_Ovambo		5.7e-05	0.792	0.208		0.181	0.181
Congo_MatangaiTuru_750BP	2	Kenya_Kakapel_900BP	BantuSA_Ovambo		0.126	1.106	-0.106		0.068	0.068
Congo_MatangaiTuru_750BP	2	Kenya_Pastoral_IA	BantuSA_Ovambo		0.000185	1.328	-0.328		0.545	0.545
Congo_MatangaiTuru_750BP	3	Dinka	Ethiopia_4500BP.SG	Levant_ChL	0.488845	-0.328	1.165	0.163	0.313	0.323	0.057

## Sheet: Table S6
Table S6. Detailed ancestral proportion estimates for ancient individuals/groups from Botswana from qpAdm
We highlight admixture models discussed in the main text in bold
Target	Nr.Sources	Source1	Source2	Source3	p-value	C1	C2	C3	SE1	SE2	SE3
TAU001	2	Tswana	South_Africa_1200BP.SG	-	0.091259	1.283	-0.283	0	0.164	0.164	0
TAU001	2	Kgalagadi	South_Africa_1200BP.SG	-	0.000743338	2.259	-1.259	0	0.719	0.719	0
TAU001	2	BantuSA_Ovambo	South_Africa_1200BP.SG	-	0.201858	0.799	0.201	0	0.089	0.089	0
TAU001	2	BantuSA_Ovambo	South_Africa_2000BP.SG	-	0.502968	0.879	0.121	0	0.038	0.038	0
TAU001	3	BantuSA_Ovambo	South_Africa_2000BP.SG	Tanzania_Luxmanda_3100BP_all	0.565086	0.977	0.117	-0.095	0.101	0.04	0.089
NQO002	2	Tswana	South_Africa_1200BP.SG	-	0.50864	0.612	0.388	0	0.171	0.171	0
NQO002	2	Kgalagadi	South_Africa_1200BP.SG	-	0.288945	0.591	0.409	0	0.164	0.164	0
NQO002	2	BantuSA_Ovambo	South_Africa_1200BP.SG	-	0.985806	0.636	0.364	0	0.141	0.141	0
NQO002	2	BantuSA_Ovambo	South_Africa_2000BP.SG	-	0.798446	0.897	0.103	0	0.095	0.095	0
NQO002	3	BantuSA_Ovambo	South_Africa_2000BP.SG	Tanzania_Luxmanda_3100BP_all	0.931	0.679	0.1	0.221	0.154	0.084	0.133
XAR001	2	Tswana	South_Africa_1200BP.SG	-	8.29047e-07	0.922	0.078	0	0.039	0.039	0
XAR001	2	Kgalagadi	South_Africa_1200BP.SG	-	4.06494e-22	1.29	-0.29	0	0.102	0.102	0
XAR001	2	BantuSA_Ovambo	South_Africa_1200BP.SG	-	0.643761	0.661	0.339	0	0.025	0.025	0
XAR001	2	BantuSA_Ovambo	South_Africa_2000BP.SG	-	9.08e-05	0.81	0.19	0	0.015	0.015	0
XAR001	3	BantuSA_Ovambo	South_Africa_2000BP.SG	Tanzania_Luxmanda_3100BP_all	0.345	0.67	0.193	0.137	0.029	0.014	0.025
XAR002	2	Tswana	South_Africa_1200BP.SG	-	0.000618651	0.795	0.205	0	0.039	0.039	0
XAR002	2	Kgalagadi	South_Africa_1200BP.SG	-	3.54026e-14	1.059	-0.059	0	0.084	0.084	0
XAR002	2	BantuSA_Ovambo	South_Africa_1200BP.SG	-	0.881713	0.576	0.424	0	0.027	0.027	0
XAR002	2	BantuSA_Ovambo	South_Africa_2000BP.SG	-	8.64e-07	0.766	0.234	0	0.017	0.017	0
XAR002	3	BantuSA_Ovambo	South_Africa_2000BP.SG	Tanzania_Luxmanda_3100BP_all	0.748	0.584	0.238	0.178	0.031	0.016	0.026
South_Africa_400BP	2	BantuSA_Ovambo	South_Africa_2000BP.SG	-	0.374	0.904	0.096	0	0.01	0.01	0
South_Africa_400BP	2	BantuSA_Ovambo	South_Africa_1200BP.SG	-	0.032	0.854	0.146	0	0.017	0.017	0

## Sheet: Table S7
Table S7. Detailed information on phenotype-associated SNPs
For every newly reported ancient individual, we report the number of reads with derived alles versus the total number of reads in each site. We higlight LP-related SNPs in grey shade, and none-zero number of reads with derived alleles in red text. Cells are left as blank when no data available on that site
SNP	CHR	POS	REF	ALT	GENE	PHENO	Kenya_foragers			Kenya_LukenyaHIll_3500BP		Kenya_HyraxHill_2300BP	Kenya_MoloCave_1500BP		Kenya_Kakapel_300BP	Kenya_Kakapel_900BP	Uganda_Munsa_500BP	Congo_MatangaiTuru_750BP	Congo_NgongoMbata_230BP	Congo_Kindoki_220BP		Congo_Kindoki_150BP	Botswana_Nqoma_900BP	Botswana_Taukome_1100BP	Botswana_Xaro_1100BP	Botswana_Xaro_1100BP
							NYA002	NYA003	KPL001	LUK001	LUK003	HYR002	MOL001	MOL003	KPL002.COMAC	KPL003	MUN001	MTN001	NGO001	KIN002	KIN004	KIN003	NQO002	TAU001	XAR001	XAR002
rs10900585	1	203654024	G	T	ATP2B4	MalariaResistance					1/1	2/2
rs3827760	2	109513601	A	G	EDAR	Eye/SkinPigmentation			0/4	0/2		0/1	0/6		0/7		0/2		0/1	0/4	0/1				0/14	0/2
snp_2_136608574	2	136608574	C	T	LCT	LactasePersistence			0/3			0/2	0/2						0/1	0/2					0/2	0/1
snp_2_136608642	2	136608642	A	T	LCT	LactasePersistence			0/4	0/2		0/2	0/10	0/1	0/2				0/1	0/3	0/1				0/9	0/2
rs41525747	2	136608643	G	C	LCT	LactasePersistence			0/4	0/2		0/2	0/10	0/1	0/2				0/1	0/3	0/1				0/9	0/2
rs4988236	2	136608644	G	A	LCT	LactasePersistence			0/4	0/2		0/2	0/10	0/1	0/2				0/1	0/3	0/1				0/9	0/2
rs4988235	2	136608646	G	A	LCT	LactasePersistence			0/4	0/2		0/2	0/10	0/1	0/2				0/1	1/3	0/1				0/8	0/2
rs41456145	2	136608649	A	G	LCT	LactasePersistence			0/4	0/2		0/2	0/10	0/1	0/1				0/1	0/2	0/1				0/8	0/2
rs41380347	2	136608651	A	C	LCT	LactasePersistence			0/4	0/3		0/3	0/8	0/1	0/1				0/1	0/2	0/1				0/8	0/2
rs145946881	2	136608746	C	G	LCT	LactasePersistence				0/1											0/1			0/1	0/2
rs16891982	5	33951693	C	G	MATP	Eye/SkinPigmentation			0/2			0/3	0/6		0/2		0/1		0/1	0/1	0/4				0/10	0/5
rs8176746	9	136131322	G	T	ABO	MalariaResistance			1/6			0/2	6/11		0/8	0/1	1/2	0/1	0/2	0/5	0/9			0/1	4/13	0/5
rs334	11	5248232	T	A	HBB	MalariaResistance			0/3				0/6		0/2		0/1		0/1	1/2	0/5				0/16
rs33930165	11	5248233	C	G	HBB	MalariaResistance			0/3				0/5		0/2		0/1		0/1	0/2	0/5				0/16
rs10831496	11	88557991	A	G	GRM5	Eye/SkinPigmentation	1/1						2/3		1/1		1/1				2/2				4/6
rs1042602	11	88911696	C	A	TYR	Eye/SkinPigmentation	0/1	0/1	0/1	0/3			0/10		0/2		0/2		0/3		0/2			0/1	0/9
rs1800404	15	28235773	C	T	OCA2/HERC2	Eye/SkinPigmentation			0/1	2/2		0/1			0/1					0/1					1/3	1/3
rs12913832	15	28365618	A	G	OCA2/HERC2	Eye/SkinPigmentation	0/1		0/2			0/1	0/5				0/1				0/3				0/6	0/2
rs4424881	15	29261716	C	T	APBA2	Eye/SkinPigmentation			1/1			0/1	0/2						1/1	1/1	1/1				5/5	2/2
rs1426654	15	48426484	A	G	SLC24A5	Eye/SkinPigmentation						1/1	2/2			0/1				1/1					2/2
rs2228479	16	89985940	G	A	MC1R	Eye/SkinPigmentation				0/1		0/1	0/3		0/2						0/2				0/3
rs6058017	20	32856998	A	G	ASIP	Eye/SkinPigmentation						1/1
rs2515904	X	153762771	G	C	G6PD	MalariaResistance			0/2	0/1		0/1	0/4		0/3		0/1		0/2						0/10	5/5
rs1050829	X	153763492	T	C	G6PD	MalariaResistance						0/1			0/6		0/2			1/1					0/3	1/1
rs1050828	X	153764217	C	T	G6PD	MalariaResistance			0/1	0/1		0/1	0/3		0/6						0/2				1/8	0/1
rs762516	X	153764663	C	T	G6PD	MalariaResistance				0/4			0/3				0/1				0/2				0/6
rs2472394	X	153771351	C	A	G6PD	MalariaResistance	0/1		0/1			0/4	0/6		3/4		0/1			0/2	0/1			0/2	0/2	0/1
rs149902811	X	153773160	A	C	G6PD	MalariaResistance							0/1		0/2						0/1					0/2

## Sheet: Table S8
Table S8. Key ancient genetic groups used in this study
Group Label used in our study	Individual ID	Published Group ID (if Yes, show published group ID)	Pubication
Uganda_Munsa_500BP	MUN001	No	This study
Kenya_Kakapel_3900BP	KPL001	No	This study
Kenya_Kakapel_900BP	KPL003	No	This study
Kenya_Kakapel_300BP	KPL002	No	This study
Kenya_Nyarindi_3500BP	NYA003	No	This study
Kenya_Nyarindi_3500BP	NYA002	No	This study
Kenya_LukenyaHill_3500BP	LUK003	No	This study
Kenya_LukenyaHill_3500BP	LUK001	No	This study
Kenya_HyraxHill_2300BP	HYR002	No	This study
Kenya_MoloCave_1500BP(MOL003)	MOL003	No	This study
Kenya_MoloCave_1500BP(MOL001)	MOL001	No	This study
Botswana_Xaro_1400BP(XAR001)	XAR001	No	This study
Botswana_Xaro_1400BP(XAR002)	XAR002	No	This study
Botswana_Nqoma_900BP	NQO002	No	This study
Botswana_Taukome_1100BP	TAU001	No	This study
Congo_Kindoki_230BP	KIN004	No	This study
Congo_Kindoki_150BP	KIN003	No	This study
Congo_Kindoki_230BP	KIN002	No	This study
Congo_NgongoMbata_220BP	NGO001	No	This study
Congo_MatangaiTuru_750BP	MTN001	No	This study
Ethiopia_4500BP	mota.SG	Ethiopia_4500BP.SG	Llorente et al Science 2015
Tanzania_PN	I13981,I13980,I13979,I13762_blue,I13977,I13970,I13972,I13978,I13982,I13983,I13763	Tanzania_PN	Prendergast et al Science 2019
Tanzania_PN	I13970	Tanzania_PN_Data_Questionable	Prendergast et al Science 2019
Tanzania_PN	I13972,I13978	Tanzania_PN_outlier	Prendergast et al Science 2019
Tanzania_PN_Forager	I13982,I13983,I13763	Tanzania_PN_Forager	Prendergast et al Science 2019
Kenya_LSA	I8931_blue,I8930_blue,I8808	Kenya_LSA	Prendergast et al Science 2019
Kenya_Early_Pastoral_N	I12534_blue,I12533_blue	Kenya_Early_Pastoral_N	Prendergast et al Science 2019
Kenya_Pastoral_IA	I12379,I12381,I8892,I8901_blue,I12391,I8904_blue	Kenya_Pastoral_IA	Prendergast et al Science 2019
Kenya_Pastoral_IA	I12391	Kenya_Pastoral_IA_Data_Questionable	Prendergast et al Science 2019
Kenya_Pastoral_IA	I8904_blue	Kenya_Pastoral_IA_Possible	Prendergast et al Science 2019
Kenya_Pastoral_Neolithic	I8920,I8919,I8918,I8874,I8830,I8820,I8814,I8809,I8758,I8804,I12384,I8759_blue,I8805,I12394,I8922,I10719,I12398_new,I8923_blue	Kenya_Pastoral_Neolithic	Prendergast et al Science 2019
Kenya_Pastoral_Neolithic	I8759_blue	Kenya_Pastoral_Neolithic_outlier	Prendergast et al Science 2019
Kenya_Pastoral_Neolithic_Elmenteitan	I8805,I12394,I8922,I10719,I12398_new,I8923_blue	Kenya_Pastoral_Neolithic_Elmenteitan	Prendergast et al Science 2019
Kenya_IA_Deloraine	I8802	Kenya_IA_Deloraine	Prendergast et al Science 2019
Tanzania_Luxmanda_3100BP	I3726	Tanzania_Luxmanda_3100BP_all	Skoglund et al Cell 2017
Tanzania_Pemba_1400BP	I1048	Tanzania_Pemba_1400BP	Skoglund et al Cell 2017
Tanzania_Zanzibar_1300BP	I0589	Tanzania_Zanzibar_1300BP_all	Skoglund et al Cell 2017
Tanzania_Pemba_600BP	I2298	Tanzania_Pemba_600BP_published	Skoglund et al Cell 2017
Kenya_400BP	I0595	Kenya_400BP	Skoglund et al Cell 2017
South_Africa_2000BP	I9133.SG,I9028.SG,baa001.SG,bab001.SG,doo001.SG	South_Africa_2000BP.SG;South_Africa_2100BP.SG	Skoglund et al Cell 2017; Schlebusch et al Science 2017
South_Africa_1200BP	I9134	South_Africa_1200BP.SG	Skoglund et al Cell 2017
South_Africa_400BP	cha001.SG,ela001.SG,mfo001.SG,new001.SG	South_Africa_400BP.SG	Schlebusch et al Science 2017
Malawi_Hora_8100BP	I2966,I2967	Malawi_Hora_8100BP_all	Skoglund et al Cell 2017
Malawi_Fingira_6100BP	I4468,I4427	Malawi_Fingira_6100BP_all_published	Skoglund et al Cell 2017
Malawi_Chencherere_5200BP	I4421,I4422	Malawi_Chencherere_5200BP_all_published	Skoglund et al Cell 2017
Malawi_Fingira_2500BP	I4426	Malawi_Fingira_2500BP_all_published	Skoglund et al Cell 2017
Morocco_Iberomaurusian	TAF009,TAF010,TAF011,TAF012,TAF013,TAF014,TAF015	Morocco_Iberomaurusian	vandeLoosdrecht et al Science 2018
Morocco_EN	IAM.3,IAM.4,IAM.5,IAM.6,IAM.7,TOR.11,TOR.6,TOR.7,TOR.8	Morocco_EN	Fregel et al P.N.A.S 2018
Morocco_LN	KEB.1,KEB.4,KEB.6,KEB.8	Morocco_LN	Fregel et al P.N.A.S 2018
Levant_ChL	I0644,I1154,I1177,I1155,I1181,I1172,I1187,I1171,I1164,I1184,I1179,I1182,I1170,I1168,I1152,I1178,I1165,I1160,I1169,I1183_d	Levant_ChL	Harney et al Nat. Com. 2018

## Sheet: Table S9
Table S9. Assessing the genetic affinity to central San and southern San through f4-statistic for newly reported ancient Botswana groups
Here we use Gui and Naro as the representative groups of Central San; Ju_hoan_South and Ju_hoan_North for Northern San. We highlight f4-statistic tests with significant Z score (<-3 or >3) in grey.
Pop 1	Pop 2	Pop 3	Pop 4	f4	standard error	Z score	Total SNPs
Chimp.REF	Botswana_Xaro_AD700_1000	Gui	Ju_hoan_North	-0.00082	0.000154	-5.316	515886
Chimp.REF	Botswana_Xaro_AD700_1000	Naro	Ju_hoan_South	-5.4e-05	0.000163	-0.329	515886
Chimp.REF	Botswana_Xaro_AD700_1000	Ju_hoan_South	Ju_hoan_North	-0.000153	0.000135	-1.133	515886
Chimp.REF	Botswana_Nqoma_AD700_1090	Gui	Ju_hoan_North	-0.001827	0.000959	-1.905	7392
Chimp.REF	Botswana_Nqoma_AD700_1090	Naro	Ju_hoan_South	0.000382	0.001057	0.361	7392
Chimp.REF	Botswana_Nqoma_AD700_1090	Ju_hoan_South	Ju_hoan_North	-0.000377	0.000884	-0.427	7392
Chimp.REF	Botswana_Taukome_AD900_1000	Gui	Ju_hoan_North	-0.001283	0.000414	-3.097	41836
Chimp.REF	Botswana_Taukome_AD900_1000	Naro	Ju_hoan_South	-0.000613	0.00044	-1.394	41836
Chimp.REF	Botswana_Taukome_AD900_1000	Ju_hoan_South	Ju_hoan_North	0.000318	0.000365	0.871	41836

## Sheet: Table S10
Table S10. The mitochondrial and Y chromosome haplogroups in all currently available ancient African genomes
Here we summarise the uniparental haplogroup information for every ancient genetic cluster observed in PCA.
Genetic Cluster	Site	Lab ID	Genetic ID	Sex	mtDNA haplogroup	Y Haplogroup	Publication	mtDNA hapl. used for plot	Y hapl. used for plot
east Afr. Foragers	Nyarindi Rockshelter	NYA002	Kenya_Nyarindi_3500BP	F	L4b2a	..	This Study	L4b
east Afr. Foragers	Nyarindi Rockshelter	NYA003	Kenya_Nyarindi_3500BP	M	..	E	This Study	..	E
east Afr. Pastoralists	Lukenya Hill, GvJm 202	LUK001	Kenya_LukenyaHill_3500BP	M	L4b2a2b	E1b1b1b2b	This Study	L4b	E1b1b1b2b
east Afr. Pastoralists	Lukenya Hill, GvJm 202	LUK003	Kenya_LukenyaHill_3500BP	F	L0f1	..	This Study	L0f
east Afr. Pastoralists	Hyrax Hill, GrJj25	HYR002	Kenya_HyraxHill_2300BP	M	L5a1b	E1b1b1b2b	This Study	L5a	E1b1b1b2b
east Afr. Pastoralists	Molo Cave, GoJi3	MOL001	Kenya_MoloCave_1500BP	M	L3h1a2a1	E1b1b1b2b	This Study	L3h	E1b1b1b2b
east Afr. Pastoralists	Molo Cave, GoJi3	MOL003	Kenya_MoloCave_1500BP	F	..	..	This Study	..
east Afr. Foragers	Kakapel	KPL001	Kenya_Kakapel_3900BP	M	L3i1	CT	This Study	L3i	CT
east Afr. Iron Age	Kakapel	KPL002	Kenya_Kakapel_300BP	F	L2a1f	..	This Study	L2a
east Afr. Iron Age	Kakapel	KPL003	Kenya_Kakapel_900BP	F	L2a5	..	This Study	L2a
Bantu-related	Munsa	MUN001*	Uganda_Munsa_500BP	F	L3b1a1	..	This Study	L3b
Bantu-related	Kindoki	KIN002	Congo_Kindoki_230BP	M	L1c3a1b	E1b1a1a1d1a2	This Study	L1c	E1b1a1a1d1a2
Bantu-related	Kindoki	KIN003	Congo_Kindoki_150BP	M	..	E	This Study	..	E
Bantu-related	Kindoki	KIN004	Congo_Kindoki_230BP	M	L0a1b1a1	R1b1	This Study	L0a	R1b1
Bantu-related	Ngongo Mbata	NGO001	Congo_NgongoMbata_220BP	M	L1c3a	..	This Study	L1c
east Afr. Iron Age	Matangai Turu Northwest	MTN001	Congo_MatangaiTuru_750BP	F	..	..	This Study	..
south Afr. Foragers/Bantu-related	Nqoma	NQO002*	Botswana_Nqoma_900BP	F	L2a1f	..	This Study	L2a
south Afr. Foragers/Bantu-related	Taukome	TAU001*	Botswana_Taukome_1100BP	M	L0d3b1	E1b1a1	This Study	L0d	E1b1a1
south Afr. Foragers/Bantu-related	Xaro	XAR001*	Botswana_Xaro_1400BP	M	L3e1a2	E1b1a1a1c1a	This Study	L3e	E1b1a1
south Afr. Foragers/Bantu-related	Xaro	XAR002*	Botswana_Xaro_1400BP	M	L0k1a2	E1b1b1b2b	This Study	L0k	E1b1b1
east Afr. Foragers	White Rock Point (GrJb2)	I8931	Kenya_LSA	F	L0a2	-	Prendergastetal2019	L0a
east Afr. Foragers	White Rock Point (GrJb2)	I8930	Kenya_LSA	M	L2a4	BT(xCT)	Prendergastetal2019	L2a	BT
east Afr. Pastoralists	Rigo Cave (GrJh3)	I8923	Kenya_Pastoral_Neolithic_Elmenteitan	M	M1a1b	E1b1b1b2b2	Prendergastetal2019	M1a	E1b1b1b2b
east Afr. Pastoralists	Rigo Cave (GrJh3)	I8922	Kenya_Pastoral_Neolithic_Elmenteitan	M	L4b2a2c	E1b1b1b2b2a1	Prendergastetal2019	L4b	E1b1b1b2b
east Afr. Pastoralists	Naivasha Burial Site	I8920	Kenya_Pastoral_Neolithic	M	L3h1a1	E1b1b1b2b2a1	Prendergastetal2019	L3h	E1b1b1b2b
east Afr. Pastoralists	Naivasha Burial Site	I8919	Kenya_Pastoral_Neolithic	M	L4a1	A1b1b2b	Prendergastetal2019	L4a	A1b
east Afr. Pastoralists	Naivasha Burial Site	I8918	Kenya_Pastoral_Neolithic	M	L3x1a	E1b1b1b2b2a1	Prendergastetal2019	L3x	E1b1b1b2b
east Afr. Iron Age	Kokurmatakore Cairn 2 (GdJn 2)	I8904	Kenya_Pastoral_IA_Possible	M	L3a2a	E1b1b1(xE1b1b1b2b)	Prendergastetal2019	L3a	E1b1b1
east Afr. Iron Age	Kisima Farm, Cairn KFR-C4	I8901	Kenya_Pastoral_IA	M	L3h1a1	E2(xE2b)	Prendergastetal2019	L3h	E2
east Afr. Iron Age	Ilkek Mounds/Ilkek II (Gilgil) (GsJj66)	I8892	Kenya_Pastoral_IA	M	L0f2a	E2(xE2b)	Prendergastetal2019	L0f	E2
east Afr. Pastoralists	Cole's Burial (GrJj5a)	I8874	Kenya_Pastoral_Neolithic	M	L3i2	E1b1b1a1a1b1	Prendergastetal2019	L3i	E1b1b1a1a
east Afr. Pastoralists	Naivasha Burial Site	I8830	Kenya_Pastoral_Neolithic	M	M1a1b	xBT	Prendergastetal2019	M1a	xBT
east Afr. Pastoralists	Kisima Farm A5 (Porcupine Cave)	I8820	Kenya_Pastoral_Neolithic	F	M1a1f	-	Prendergastetal2019	M1a
east Afr. Pastoralists	Naivasha Burial Site	I8814	Kenya_Pastoral_Neolithic	F	L4b2a2b	-	Prendergastetal2019	L4b
east Afr. Pastoralists	Kisima Farm A5 (Porcupine Cave)	I8809	Kenya_Pastoral_Neolithic	M	M1a1	E1b1b1b2b2a1	Prendergastetal2019	M1a	E1b1b1b2b
east Afr. Foragers	Jawuoyo Rockshelter	I8808	Kenya_LSA	M	L4b2a2c	E1b1b1a1b2	Prendergastetal2019	L4b	E1b1b1
east Afr. Pastoralists	Egerton Cave (GrJh10)	I8805	Kenya_Pastoral_Neolithic_Elmenteitan	F	L0a1d	-	Prendergastetal2019	L0a
east Afr. Pastoralists	Keringet Cave (GrJg4)? 1	I8804	Kenya_Pastoral_Neolithic	M	L4b2a1	A1b1b2	Prendergastetal2019	L4b	A1b
east Afr. Iron Age	Deloraine Farm (GqJh6)	I8802	Kenya_IA_Deloraine	M	L5b1	E1b1a1a1a1a	Prendergastetal2019	L5b	E1b1a1
east Afr. Pastoralists	Naishi Rockshelter	I8759	Kenya_Pastoral_Neolithic_outlier	M	L3x1a	E1b1b1b2b	Prendergastetal2019	L3x	E1b1b1b2b
east Afr. Pastoralists	Naishi Rockshelter	I8758	Kenya_Pastoral_Neolithic	M	L0a2d	A1b(xA1b1b2a)	Prendergastetal2019	L0a	A1b
east Afr. Foragers	Gishimangeda Cave	I13983	Tanzania_PN_Forager	M	L4b2a2	BT(xCT)	Prendergastetal2019	L4b	BT
east Afr. Foragers	Gishimangeda Cave	I13982	Tanzania_PN_Forager	F	..	-	Prendergastetal2019	..
east Afr. Pastoralists	Gishimangeda Cave	I13981	Tanzania_PN	F	L0a	-	Prendergastetal2019	L0a
east Afr. Pastoralists	Gishimangeda Cave	I13980	Tanzania_PN	M	HV1b1	E1b1b1a1b2	Prendergastetal2019	HV1	E1b1b1a1b
east Afr. Pastoralists	Gishimangeda Cave	I13979	Tanzania_PN	F	L3x1	-	Prendergastetal2019	L3x
east Afr. Pastoralists	Gishimangeda Cave	I13978	Tanzania_PN_outlier	F	L4b2a1	-	Prendergastetal2019	L4b
east Afr. Pastoralists	Gishimangeda Cave	I13977	Tanzania_PN	M	L0f2a1	E1b1b1b2b2	Prendergastetal2019	L0f	E1b1b1b2b
east Afr. Pastoralists	Gishimangeda Cave	I13972	Tanzania_PN_outlier	M	T2+150	E1b1b1b2b2	Prendergastetal2019	T2+	E1b1b1b2b
east Afr. Pastoralists	Gishimangeda Cave	I13970	Tanzania_PN_Data_Questionable	F	L3h1a2a1	-	Prendergastetal2019	L3h
east Afr. Foragers	Gishimangeda Cave	I13763	Tanzania_PN_Forager	F	..	-	Prendergastetal2019	..
east Afr. Pastoralists	Gishimangeda Cave	I13762	Tanzania_PN	M	L3i2	E1b1b1b2b2a1	Prendergastetal2019	L3i	E1b1b1b2b
east Afr. Pastoralists	Prettejohn's Gully (GsJi11)	I12534	Kenya_Early_Pastoral_N	F	L3f1b	-	Prendergastetal2019	L3f
east Afr. Pastoralists	Prettejohn's Gully (GsJi11)	I12533	Kenya_Early_Pastoral_N	M	K1a	E2(xE2b)	Prendergastetal2019	K1a	E2
east Afr. Pastoralists	Rigo Cave (GrJh3)	I12398	Kenya_Pastoral_Neolithic_Elmenteitan	M	L3f	E1b1b1b2b2a1	Prendergastetal2019	L3f	E1b1b1b2b
east Afr. Pastoralists	Keringet Cave (GrJg4)	I12394	Kenya_Pastoral_Neolithic_Elmenteitan	F	K1a	-	Prendergastetal2019	K1a
east Afr. Pastoralists	Kasiole 2 burial (GvJh54)	I12391	Kenya_Pastoral_IA_Data_Questionable	U	L3h1a2a1	E1b1b1b2b	Prendergastetal2019	L3h	E1b1b1b2b
east Afr. Pastoralists	Ol Kalou	I12384	Kenya_Pastoral_Neolithic	M	L3d1d	E1b1b1b2b2a1	Prendergastetal2019	L3d	E1b1b1b2b
east Afr. Iron Age	Laikipia District Burial Site (GoJl45)	I12381	Kenya_Pastoral_IA	F	L0a1c1	-	Prendergastetal2019	L0a
east Afr. Iron Age	Emurula Ole Polos Cairns (GvJh122)	I12379	Kenya_Pastoral_IA	M	L3h1a2a1	E1b1b1b2b2a1	Prendergastetal2019	L3h	E1b1b1
east Afr. Pastoralists	Njoro River Cave II	I10719	Kenya_Pastoral_Neolithic_Elmenteitan	F	L3h1a2a1	-	Prendergastetal2019	L3h
south Afr. Foragers	Faraoskop Rock Shelter	UCT386	South_Africa_2000BP	M	..	A1b1b2a	SkoglundCell2017	..	A1b1b2
south Afr. Foragers	Kasteelberg	UCT473	South_Africa_1200BP	F	..	..	SkoglundCell2017	..
south Afr. Foragers	St. Helena	KhoesanLeipzigHunter	South_Africa_2000BP	M	..	A1b1b2a	SkoglundCell2017	..	A1b1b2
east Afr. Foragers	Panga ya Saidi, Kilifi District	I0595	Kenya_400BP	M	L4b2a2	E1b1b1b2	SkoglundCell2017	L4b	E1b1b1
east Afr. Foragers	Mapangani Cave, Pemba Island, Zanzibar Archipelago	I1048	Tanzania_Pemba_1400BP	F	L0a1'4	..	SkoglundCell2017	L0a
east Afr. Foragers	Kuumbi Cave, Zanzibar	I0589	Tanzania_Zanzibar_1300BP	F	L4b2a2	..	SkoglundCell2017	L4b
east Afr. Pastoralists	Luxmanda, UVS40	I3726	Tanzania_Luxmanda_3100BP	F	L2a1	..	SkoglundCell2017	L2a
Bantu-related	Mapangani Cave, Pemba Island, Zanzibar Archipelago	I2298	Tanzania_Pemba_600BP	F	L2a1a2	..	SkoglundCell2017	L2a
south Afr. Foragers	Hora	I2966	Malawi_Hora_8100BP	M	..	BT(xCT)	SkoglundCell2017	..	BT
south Afr. Foragers	Hora	I2967	Malawi_Hora_8100BP	F	L0a2	..	SkoglundCell2017	..
south Afr. Foragers	Fingira	I4468	Malawi_Fingira_6100BP	M	L0d1c	BT(xCT)	SkoglundCell2017	L0d	BT
south Afr. Foragers	Fingira	I4427	Malawi_Fingira_6100BP	M	L0d1b2b	BT(xCT)	SkoglundCell2017	L0d	BT
south Afr. Foragers	Chencherere	I4421	Malawi_Chencherere_5200BP	F	L0k2	..	SkoglundCell2017	L0k
south Afr. Foragers	Chencherere	I4422	Malawi_Chencherere_5200BP	F	L0k1	..	SkoglundCell2017	L0k
south Afr. Foragers	Fingira	I4426	Malawi_Fingira_2500BP	F	L0f	..	SkoglundCell2017	L0f
south Afr. Foragers	Ballito Bay	baa001.SG	South_Africa_2000BP	M	L0d2c1	A1b1b2a	Schlebusch et al 2017	L0d2	A1b1b2
south Afr. Foragers	Ballito Bay	bab001.SG	South_Africa_2000BP	M	L0d2a1	A1b1b2	Schlebusch et al 2017	L0d2	A1b1b2
south Afr. Foragers/Bantu-related	Champagne Castle	cha001.SG	South_Africa_400BP	F	L0d2a1a	..	Schlebusch et al 2017	L0d2
south Afr. Foragers	Doonside	doo001.SG	South_Africa_2000BP	U	L0d2	A	Schlebusch et al 2017	L0d2	A
south Afr. Foragers/Bantu-related	Eland Cave	ela001.SG	South_Africa_400BP	F	L3e3b1	..	Schlebusch et al 2017	L3e
south Afr. Foragers/Bantu-related	Mfongosi	mfo001.SG	South_Africa_400BP	F	L3e1b2	..	Schlebusch et al 2017	L3e
south Afr. Foragers/Bantu-related	Newcastle	new001.SG	South_Africa_400BP	F	L3e2b1a2	..	Schlebusch et al 2017	L3e
